# Supplementary material for: EasySSR: a user-friendly web application with full command-line features for large-scale batch microsatellite mining and samples comparison
Source: Front Genet. 2023 Aug 24;14:1228552. doi: 10.3389/fgene.2023.1228552 (PMC10483286; doi:10.3389/fgene.2023.1228552)
Supplement: Supplementary file 1 [file Table1.XLSX]

## Sheet: Perfect and Imperfect
Sequence	Accession	Biovar	Size (Mb)	Total SSR	Total Coding	Total Non-Coding	Mono	Di	Tri	Tetra	Penta	Hexa	Total Perfect	Total Perfect Coding	Total Perfect Non-Coding	Perfect Mono	Perfect Di	Perfect Tri	Perfect Tetra	Perfect Penta	Perfect Hexa	Total Imperfect	Total Imperfect Coding	Total Imperfect Non-Coding	Imperfect Mono	Imperfect Di	Imperfect Tri	Imperfect Tetra	Imperfect Penta	Imperfect Hexa
CP_106A	CP003082.1	Equi	2.33835	1227	1092	135	1	68	673	412	46	27	40	38	2	0	0	18	17	2	3	1187	1054	133	1	68	655	395	44	24
CP_CAPJ4	CP026499.1	Ovis	2.33808	1255	1101	154	1	82	689	408	42	33	41	37	4	1	0	15	19	3	3	1214	1064	150	0	82	674	389	39	30
CP_PAT14	CP047603.1	Ovis	2.33825	1255	1104	151	0	82	690	406	43	34	42	39	3	0	0	16	19	3	4	1213	1065	148	0	82	674	387	40	30
CP_PAT16	CP046641.1	Ovis	2.33815	1255	1104	151	0	82	690	406	43	34	42	39	3	0	0	16	19	3	4	1213	1065	148	0	82	674	387	40	30
CP_CAP3W	CP026500.1	Ovis	2.33818	1256	1103	153	0	82	689	409	43	33	40	37	3	0	0	15	19	3	3	1216	1066	150	0	82	674	390	40	30
CP_I19	CP002251.3	Ovis	2.33821	1256	1109	147	0	77	698	403	45	33	41	38	3	0	0	16	18	3	4	1215	1071	144	0	77	682	385	42	29
CP_04MAT	CP036469.1	Ovis	2.33801	1257	1102	155	2	82	689	409	42	33	41	37	4	1	0	15	19	3	3	1216	1065	151	1	82	674	390	39	30
CP_1002B	CP012837.1	Ovis	2.33831	1257	1102	155	2	82	688	409	43	33	41	37	4	1	0	15	19	3	3	1216	1065	151	1	82	673	390	40	30
CP_CAPMI03	CP035717.1	Ovis	2.33812	1257	1102	155	1	82	689	409	43	33	39	36	3	0	0	14	19	3	3	1218	1066	152	1	82	675	390	40	30
CP_Cap1W	CP034411.1	Ovis	2.33817	1258	1102	156	3	82	689	409	42	33	41	37	4	1	0	15	19	3	3	1217	1065	152	2	82	674	390	39	30
CP_OVIOS02	CP035679.1	Ovis	2.33793	1258	1102	156	3	82	689	409	42	33	41	37	4	1	0	15	19	3	3	1217	1065	152	2	82	674	390	39	30
CP_MEX1	CP017711.1	Ovis	2.33827	1259	1107	152	0	81	680	422	42	34	39	35	4	0	0	16	17	3	3	1220	1072	148	0	81	664	405	39	31
CP_PA02	CP015309.1	Ovis	2.33834	1262	1105	157	1	75	682	422	44	38	40	37	3	0	0	16	18	3	3	1222	1068	154	1	75	666	404	41	35
CP_29156	CP010795.2	Ovis	2.33775	1263	1113	150	0	77	687	423	43	33	41	38	3	0	0	17	17	3	4	1222	1075	147	0	77	670	406	40	29
CP_MEX2	CP046644.1	Ovis	2.33809	1263	1107	156	0	81	683	422	43	34	39	35	4	0	0	16	17	3	3	1224	1072	152	0	81	667	405	40	31
CP_PO22241	CP013698.1	Ovis	2.33816	1263	1109	154	2	77	685	423	41	35	41	37	4	1	0	17	17	3	3	1222	1072	150	1	77	668	406	38	32
CP_OVIZ01	CP035678.1	Ovis	2.33781	1264	1109	155	1	79	685	424	42	33	39	35	4	1	0	16	16	3	3	1225	1074	151	0	79	669	408	39	30
CP_226	CP010889.1	Ovis	2.33783	1265	1112	153	1	76	687	423	43	35	41	38	3	0	0	17	17	3	4	1224	1074	150	1	76	670	406	40	31
CP_PA07	CP024457.1	Ovis	2.33820	1265	1107	158	0	77	687	421	44	36	39	36	3	0	0	16	17	3	3	1226	1071	155	0	77	671	404	41	33
CP_PAT10	CP002924.1	Ovis	2.33830	1265	1108	157	2	75	686	422	43	37	44	39	5	2	0	17	18	3	4	1221	1069	152	0	75	669	404	40	33
CP_OVID04	CP035640.1	Ovis	2.33810	1266	1109	157	2	79	685	424	43	33	38	35	3	0	0	16	16	3	3	1228	1074	154	2	79	669	408	40	30
CP_MEX25	CP013697.1	Ovis	2.33813	1267	1113	154	1	79	688	423	43	33	42	38	4	1	0	17	17	3	4	1225	1075	150	0	79	671	406	40	29
CP_MEX29	CP016826.1	Ovis	2.33780	1267	1113	154	1	79	687	424	43	33	43	39	4	1	0	17	18	3	4	1224	1074	150	0	79	670	406	40	29
CP_PA01	CP013327.1	Ovis	2.33777	1267	1107	160	3	77	685	421	44	37	40	37	3	0	0	17	17	3	3	1227	1070	157	3	77	668	404	41	34
CP_PO2695	CP012695.1	Ovis	2.33826	1268	1108	160	4	81	684	423	42	34	42	37	5	2	0	16	18	3	3	1226	1071	155	2	81	668	405	39	31
CP_38MAT	CP036457.1	Ovis	2.33771	1269	1111	158	3	79	687	424	43	33	39	35	4	1	0	16	16	3	3	1230	1076	154	2	79	671	408	40	30
CP_PA04	CP019587.1	Ovis	2.33773	1270	1106	164	6	77	686	421	44	36	42	36	6	3	0	16	17	3	3	1228	1070	158	3	77	670	404	41	33
CP_267	CP003407.1	Ovis	2.33790	1271	1113	158	2	79	687	423	43	37	41	38	3	0	0	17	17	3	4	1230	1075	155	2	79	670	406	40	33
CP_43	CP015189.1	Equi	2.33756	1273	1112	161	0	78	685	432	52	26	38	36	2	0	0	17	17	2	2	1235	1076	159	0	78	668	415	50	24
CP_E55	CP014341.1	Ovis	2.33829	1273	1112	161	2	80	688	428	41	34	41	38	3	1	0	17	18	2	3	1232	1074	158	1	80	671	410	39	31
CP_46	CP015190.1	Equi	2.33755	1276	1114	162	0	79	687	432	52	26	38	36	2	0	0	17	17	2	2	1238	1078	160	0	79	670	415	50	24
CP_316	CP003077.2	Equi	2.33750	1287	1131	156	0	78	697	436	49	27	40	38	2	0	0	18	17	2	3	1247	1093	154	0	78	679	419	47	24
CP_MEX31	CP017292.1	Equi	2.33754	1287	1127	160	0	79	699	434	49	26	40	38	2	0	0	18	17	2	3	1247	1089	158	0	79	681	417	47	23
CP_MB11	CP013260.2	Equi	2.33741	1288	1131	157	0	78	697	437	49	27	40	38	2	0	0	18	17	2	3	1248	1093	155	0	78	679	420	47	24
CP_MB14	CP013261.1	Equi	2.33740	1288	1134	154	0	78	697	437	49	27	41	39	2	0	0	19	17	2	3	1247	1095	152	0	78	678	420	47	24
CP_MB30	CP013262.2	Equi	2.33752	1288	1131	157	0	78	697	436	49	28	40	38	2	0	0	18	17	2	3	1248	1093	155	0	78	679	419	47	25
CP_262	CP012022.2	Equi	2.33757	1290	1117	173	1	82	700	430	45	32	33	31	2	0	0	13	17	1	2	1257	1086	171	1	82	687	413	44	30
CP_MB20	CP016829.1	Equi	2.33739	1290	1138	152	1	86	703	428	46	26	40	38	2	1	0	16	18	2	3	1250	1100	150	0	86	687	410	44	23
CP_MB66	CP013263.1	Equi	2.33737	1290	1138	152	0	88	704	426	47	25	39	37	2	0	0	16	18	2	3	1251	1101	150	0	88	688	408	45	22
CP_MEX30	CP017291.1	Equi	2.33751	1290	1125	165	3	78	700	434	49	26	43	39	4	2	0	18	18	2	3	1247	1086	161	1	78	682	416	47	23
CP_258	CP003540.3	Equi	2.33749	1291	1132	159	0	77	695	438	53	28	40	38	2	0	0	18	17	2	3	1251	1094	157	0	77	677	421	51	25
CP_E19	CP012136.1	Equi	2.33753	1292	1131	161	1	77	702	435	49	28	40	38	2	0	0	18	17	2	3	1252	1093	159	1	77	684	418	47	25
CP_CIP	CP003061.3	Equi	2.33748	1295	1132	163	0	78	698	438	53	28	40	38	2	0	0	18	17	2	3	1255	1094	161	0	78	680	421	51	25
CP_I37	CP017384.1	Equi	2.33742	1296	1118	178	0	74	701	440	48	33	37	35	2	0	0	15	17	2	3	1259	1083	176	0	74	686	423	46	30
CP_Cp162	CP003652.3	Equi	2.33736	1300	1131	169	0	85	707	429	47	32	37	35	2	0	0	15	17	2	3	1263	1096	167	0	85	692	412	45	29
CP_32	CP015183.1	Equi	2.33730	1303	1139	164	0	78	703	441	55	26	38	36	2	0	0	17	17	2	2	1265	1103	162	0	78	686	424	53	24
CP_33	CP015184.1	Equi	2.33729	1303	1139	164	0	78	703	441	55	26	38	36	2	0	0	17	17	2	2	1265	1103	162	0	78	686	424	53	24
CP_36	CP015186.1	Equi	2.33734	1303	1140	163	0	78	702	442	55	26	37	35	2	0	0	16	17	2	2	1266	1105	161	0	78	686	425	53	24
CP_34	CP015192.1	Equi	2.33733	1304	1140	164	0	78	703	442	55	26	38	36	2	0	0	17	17	2	2	1266	1104	162	0	78	686	425	53	24
CP_35	CP015185.1	Equi	2.33732	1304	1140	164	0	78	703	442	55	26	38	36	2	0	0	17	17	2	2	1266	1104	162	0	78	686	425	53	24
CP_48	CP015191.1	Equi	2.33735	1305	1139	166	0	79	702	443	55	26	37	35	2	0	0	16	17	2	2	1268	1104	164	0	79	686	426	53	24
CP_31	CP003421.4	Equi	2.33727	1306	1139	167	0	76	708	442	53	27	38	36	2	0	0	17	17	2	2	1268	1103	165	0	76	691	425	51	25
CP_39	CP015188.1	Equi	2.33728	1307	1140	167	0	79	703	444	55	26	38	36	2	0	0	17	17	2	2	1269	1104	165	0	79	686	427	53	24
CP_38	CP015187.1	Equi	2.33731	1308	1140	168	0	80	703	444	55	26	38	36	2	0	0	17	17	2	2	1270	1104	166	0	80	686	427	53	24
Total	54			68942	60390	8552	50	4268	37411	23025	2524	1664	39.7407	1989	157	21	0	890	942	134	159	1236.96	58401	8395	29	4268	36521	22083	2390	1505

## Sheet: Perfect SSR only
Sequence	Accession	Biovar	Size (Mb)	Total PerfectSSR	Total Coding	Total Non-Coding	Mono	Di	Tri	Tetra	Penta	Hexa
CP_262	CP012022.2	Equi	2.33757	48	44	4	0	0	22	23	1	2
CP_Cp162	CP003652.3	Equi	2.33736	50	47	3	0	0	22	23	2	3
CP_CAPMI03	CP035717.1	Ovis	2.33812	51	48	3	0	0	23	22	3	3
CP_I37	CP017384.1	Equi	2.33742	51	47	4	0	0	23	22	3	3
CP_MEX1	CP017711.1	Ovis	2.33827	51	47	4	0	0	24	21	3	3
CP_MEX2	CP046644.1	Ovis	2.33809	51	47	4	0	0	24	21	3	3
CP_OVID04	CP035640.1	Ovis	2.33810	51	48	3	0	0	24	21	3	3
CP_PA02	CP015309.1	Ovis	2.33834	51	48	3	0	0	23	22	3	3
CP_PA07	CP024457.1	Ovis	2.33820	51	48	3	0	0	24	21	3	3
CP_316	CP003077.2	Equi	2.33750	52	48	4	0	0	24	23	2	3
CP_CAP3W	CP026500.1	Ovis	2.33818	52	49	3	0	0	24	22	3	3
CP_E19	CP012136.1	Equi	2.33753	52	49	3	1	0	24	22	2	3
CP_MB11	CP013260.2	Equi	2.33741	52	48	4	0	0	24	23	2	3
CP_MB30	CP013262.2	Equi	2.33752	52	48	4	0	0	24	23	2	3
CP_OVIZ01	CP035678.1	Ovis	2.33781	52	48	4	1	0	24	21	3	3
CP_04MAT	CP036469.1	Ovis	2.33801	53	49	4	1	0	24	22	3	3
CP_226	CP010889.1	Ovis	2.33783	53	50	3	0	0	25	21	3	4
CP_29156	CP010795.2	Ovis	2.33775	53	50	3	0	0	25	21	3	4
CP_31	CP003421.4	Equi	2.33727	53	47	6	0	0	24	23	4	2
CP_38MAT	CP036457.1	Ovis	2.33771	53	48	5	2	0	24	21	3	3
CP_Cap1W	CP034411.1	Ovis	2.33817	53	49	4	1	0	24	22	3	3
CP_CAPJ4	CP026499.1	Ovis	2.33808	53	49	4	1	0	24	22	3	3
CP_MB14	CP013261.1	Equi	2.33740	53	49	4	0	0	25	23	2	3
CP_MB66	CP013263.1	Equi	2.33737	53	49	4	0	0	24	24	2	3
CP_OVIOS02	CP035679.1	Ovis	2.33793	53	49	4	1	0	24	22	3	3
CP_PA01	CP013327.1	Ovis	2.33777	53	49	4	1	0	25	21	3	3
CP_PO22241	CP013698.1	Ovis	2.33816	53	49	4	1	0	25	21	3	3
CP_1002B	CP012837.1	Ovis	2.33831	54	49	5	2	0	24	22	3	3
CP_106A	CP003082.1	Equi	2.33835	54	48	6	0	0	24	21	6	3
CP_267	CP003407.1	Ovis	2.33790	54	50	4	1	0	25	21	3	4
CP_36	CP015186.1	Equi	2.33734	54	46	8	0	0	23	23	6	2
CP_I19	CP002251.3	Ovis	2.33821	54	51	3	0	0	25	22	3	4
CP_MB20	CP016829.1	Equi	2.33739	54	50	4	1	0	24	24	2	3
CP_MEX31	CP017292.1	Equi	2.33754	54	48	6	0	2	24	23	2	3
CP_PAT14	CP047603.1	Ovis	2.33825	54	51	3	0	0	25	22	3	4
CP_PAT16	CP046641.1	Ovis	2.33815	54	51	3	0	0	25	22	3	4
CP_PO2695	CP012695.1	Ovis	2.33826	54	49	5	2	0	24	22	3	3
CP_32	CP015183.1	Equi	2.33730	55	47	8	0	0	24	23	6	2
CP_33	CP015184.1	Equi	2.33729	55	47	8	0	0	24	23	6	2
CP_34	CP015192.1	Equi	2.33733	55	47	8	0	0	24	23	6	2
CP_35	CP015185.1	Equi	2.33732	55	47	8	0	0	24	23	6	2
CP_48	CP015191.1	Equi	2.33735	55	46	9	0	1	23	23	6	2
CP_E55	CP014341.1	Ovis	2.33829	55	51	4	2	0	25	23	2	3
CP_MEX25	CP013697.1	Ovis	2.33813	55	50	5	1	0	26	21	3	4
CP_MEX29	CP016826.1	Ovis	2.33780	55	51	4	1	0	25	22	3	4
CP_39	CP015188.1	Equi	2.33728	56	47	9	0	1	24	23	6	2
CP_43	CP015189.1	Equi	2.33756	56	46	10	0	2	23	23	6	2
CP_46	CP015190.1	Equi	2.33755	56	46	10	0	2	23	23	6	2
CP_PA04	CP019587.1	Ovis	2.33773	56	48	8	5	0	24	21	3	3
CP_PAT10	CP002924.1	Ovis	2.33830	56	51	5	2	0	25	22	3	4
CP_258	CP003540.3	Equi	2.33749	57	49	8	0	0	25	23	6	3
CP_38	CP015187.1	Equi	2.33731	57	47	10	0	2	24	23	6	2
CP_CIP	CP003061.3	Equi	2.33748	57	49	8	0	0	25	23	6	3
CP_MEX30	CP017291.1	Equi	2.33751	57	50	7	3	1	24	24	2	3
Total	54	Ovis = 28; Equi = 26	-	2891	2613	278	30	11	1301	1201	189	159
